# Supplementary material for: A Practical Approach to Bicyclic Carbamoyl Pyridones with Application to the Synthesis of HIV-1 Integrase Strand Transfer Inhibitors
Source: Molecules. 2023 Feb 2;28(3):1428. doi: 10.3390/molecules28031428 (PMC9919513; doi:10.3390/molecules28031428)
Supplement: Supplementary file 1 [file molecules-28-01428-s001.zip]

Archive with 1 entries (1 files):
- molecules-2082188-supplementary.pdf
